# Supplementary material for: Antimicrobial Activity of Drimanic Sesquiterpene Compounds from Drimys winteri against Multiresistant Microorganisms
Source: Molecules. 2024 Jun 14;29(12):2844. doi: 10.3390/molecules29122844 (PMC11206827; doi:10.3390/molecules29122844)
Supplement: Supplementary file 1 [file molecules-29-02844-s001.zip]

Archive with 1 entries (1 files):
- molecules-2961934-supplementary.pdf
